# Supplementary material for: A Deep Insight into the Diversity of Microfungal Communities in Arctic and Antarctic Lakes
Source: J Fungi (Basel). 2023 Nov 9;9(11):1095. doi: 10.3390/jof9111095 (PMC10672340; doi:10.3390/jof9111095)
Supplement: Supplementary file 1 [file jof-09-01095-s001.zip › Table S2.xlsx]

## Sheet: Arctic Lakes
Table S2. ASVs distribution in Arctic and Antarctic lakes
																	ASVs in water samples																									ASVs in sediment samples
																	Sample		n. of ASVs																							Sample	n. of ASVs
				Total Arctic ASVs	Arctic Water ASVs	Arctic Sediment ASVs											L1-w		274																							L3-s	461
				3334	1732	1881											L2-w		563																							L4-s	645
					Common ASVs	% of common ASVs											L3-w		184																							L5-s	885
					279	8.36833											L4-w		585
																	L5-w		470
																	Samples	Total ASVs	n. of shared ASVs	% of shared ASVs																						Samples	Total ASVs	n. of shared ASVs	% of shared ASVs
																	L1-w vs L2-w	802	35	4.36409																						L3-s vs L4-s	1088	18	1.65441
																	L1-w vs L3-w	393	65	16.5394																						L3-s vs L5-s	1300	46	3.53846
																	L1-w vs L4-w	811	48	5.91862																						L4-s vs L5-s	1474	56	3.79919
																	L1-w vs L5-w	716	28	3.91061
																	L2-w vs L3-w	701	46	6.56205
																	L2-w vs L4-w	1092	56	5.12821
																	L2-w vs L5-w	945	88	9.31217
																	L3-w vs L4-w	745	24	3.22148
																	L3-w vs L5-w	628	26	4.14013
																	L4-w vs L5-w	975	80	8.20513
																						Venn diagram generated using all the retrieved ASVs in water samples of Arctic lakes . The diagram has been made by InteractiVenn online tool [35].																										Venn diagram generated using all the retrieved ASVs in sediment samples of Arctic lakes . The diagram has been made by InteractiVenn online tool [35].
	Venn diagram generated using all the retrieved ASVs in Arctic lakes separated by matrix of origin (water and sediment). The diagram has been made by InteractiVenn online tool [35].

## Sheet: Antarctic Lakes
	Total Arctic ASVs	Arctic Water ASVs	Arctic Sediments ASVs
	2748	1270	1843											ASVs in water samples																						ASVs in sediment samples
		Common ASVs	% of common ASVs
		365	13.2824											Sample	n. of ASVs																					Sample	n. of ASVs
														LA-w	102																					LA-s	636
														LB-w	489																					LB-s	409
														LS-w	390																					LS-s	481
														LT-w	222																					LT-s	186
														LZ-w	243																					LZ-s	398
														Samples	Total ASVs	n. of shared ASVs	% of shared ASVs																			Samples	Total ASVs	n. of shared ASVs	% of shared ASVs
														LA-w vs LB-w	582	9	1.54639																			LA-s vs LB-s	1030	15	1.45631
														LA-w vs LS-w	473	19	4.01691																			LA-s vs LS-s	985	132	13.401
														LA-w vs LT-w	320	4	1.25																			LA-s vs LT-s	803	19	2.36613
														LA-w vs LZ-w	327	18	5.50459																			LA-s vs LZ-s	976	58	5.94262
														LB-w vs LS-w	853	26	3.04807																			LB-s vs LS-s	880	10	1.13636
														LB-w vs LT-w	632	79	12.5																			LB-s vs LT-s	555	40	7.20721
														LB-w vs LZ-w	705	27	3.82979																			LB-s vs LZ-s	797	10	1.25471
														LS-w vs LT-w	594	18	3.0303																			LS-s vs LT-s	644	23	3.57143
														LS-w vs LZ-w	608	25	4.11184																			LS-s vs LZ-s	866	13	1.50115
														LT-w vs LZ-w	453	12	2.64901																			LT-s vs LZ-s	581	3	0.516351
																			Venn diagram generated using all the retrieved ASVs in water samples of Antarctic lakes . The diagram has been made by InteractiVenn online tool [35].																							Venn diagram generated using all the retrieved ASVs in sediment samples of Antarctic lakes . The diagram has been made by InteractiVenn online tool [35].
Venn diagram generated using all the retrieved ASVs in Antarctic lakes separated by matrix of origin (water and sediment). The diagram has been made by InteractiVenn online tool [35].

## Sheet: Arctic vs. Antarctic
																										Total ASVs	Water ASVs	Sediment ASVs
					Total ASVs	Arctic ASVs	Antarctic ASVs																			5980	2949	3681
					5980	3334	2748																				Common ASVs	% of common ASVs
						Common ASVs	% of common ASVs																				650	0.108
						102	0.017
	Venn diagram generated using all the retrieved ASVs separated by region of origin (Arctic and Antarctic). The diagram was made by InterctiVenn online tool [35].																				Venn diagram generated using all the retrieved ASVs separated by matrix of origin (water and sediment). The diagram was made by InterctiVenn online tool [35].
