# Supplementary material for: A Deep Insight into the Diversity of Microfungal Communities in Arctic and Antarctic Lakes
Source: J Fungi (Basel). 2023 Nov 9;9(11):1095. doi: 10.3390/jof9111095 (PMC10672340; doi:10.3390/jof9111095)
Supplement: Supplementary file 1 [file jof-09-01095-s001.zip › Table S3.xlsx]

## Sheet: Foglio1
Table S3. Predictive functional profile of fungal community in Polar lakes																												Pathotroph	Symbiotroph	Saprotroph
																												1	2	3
							Arctic											Antarctic
							Solvannet		Glacier		Knudsenheia		Storvatnet		Tvillingvatnet			Argentina		Sofia		Ballaneros		Telefon		Zapatilla
ASV	Phylum	Order	Family	Genus	Species	taxon	L1-w		L2-w		L3-w	L3-s	L4-w	L4-s	L5-w	L5-s		LA-w	LA-s	LS-w	LS-s	LB-w	LB-s	LT-w	LT-s	LZ-w	LZ-s	Trophic Mode			Guild	growthForm					citationSource
ASV 45	Ascomycota	Dothideomycetes	Pleosporaceae	Alterria	Alterria prunicola	Alternaria	0		0		0	0	0	0	0	0		5.29161	0	0	0	0	0	0	0	0	0	1	3	2	Animal Pathogen-Endophyte-Plant Pathogen-Wood 3	Microfungus					Duncan CG, Eslyn WE. 1966. Mycologia 58642-664; Seehann G, et al. 1975. List of Fungi in Soft-Rot Tissue Tests. Institute fur Holzbiologie und Holzschutz, Bundesforschungsanstalt fur Forst - und Holzwirtshaft, Hamburg - Lohbrugge, Germany; Tedersoo L, et al. 2014. Science 346:e1256688 ((https://doi.org/10.1126/science.1256688))
ASV 547							0		0		0	0	0	0	0	0		0.265694	0	0	0	0	0	0	0	0	0	1	3	2							Duncan CG, Eslyn WE. 1966. Mycologia 58642-664; Seehann G, et al. 1975. List of Fungi in Soft-Rot Tissue Tests. Institute fur Holzbiologie und Holzschutz, Bundesforschungsanstalt fur Forst - und Holzwirtshaft, Hamburg - Lohbrugge, Germany; Tedersoo L, et al. 2014. Science 346:e1256688 ((https://doi.org/10.1126/science.1256688))
ASV 605							0		0		0	0	0	0	0	0		0.236514	0	0	0	0	0	0	0	0	0	1	3	2							Duncan CG, Eslyn WE. 1966. Mycologia 58642-664; Seehann G, et al. 1975. List of Fungi in Soft-Rot Tissue Tests. Institute fur Holzbiologie und Holzschutz, Bundesforschungsanstalt fur Forst - und Holzwirtshaft, Hamburg - Lohbrugge, Germany; Tedersoo L, et al. 2014. Science 346:e1256688 ((https://doi.org/10.1126/science.1256688))
ASV 974							0		0		0	0	0	0	0	0		0.115185	0	0	0	0	0	0	0	0	0	1	3	2							Duncan CG, Eslyn WE. 1966. Mycologia 58642-664; Seehann G, et al. 1975. List of Fungi in Soft-Rot Tissue Tests. Institute fur Holzbiologie und Holzschutz, Bundesforschungsanstalt fur Forst - und Holzwirtshaft, Hamburg - Lohbrugge, Germany; Tedersoo L, et al. 2014. Science 346:e1256688 ((https://doi.org/10.1126/science.1256688))
ASV 902		Eurotiomycetes	Arthrodermataceae	Arthroderma	Arthroderma melis	Arthroderma	0		0		0	0	0	0	0	0		0	0	0.172386	0	0.0177069	0.0325105	0	0	0.00607297	0	1	3		Animal Pathogen						Tedersoo L, et al. 2014. Science 346:e1256688 ((https://doi.org/10.1126/science.1256688)); Irinyi L, et al. 2015. Medical Mycology 53:313-337 ((https://doi.org/10.1093/mmy/myv008)); https://www.cdc.gov ((https://www.cdc.gov))
ASV 810			Aspergillaceae	Penicillium		Penicillium	0		0		0	0	0	0	0	0		0	0	0	0	0	0	0.178116	0	0	0		3		Dung 3-Wood 3	Microfungus					Duncan CG, Eslyn WE. 1966. Mycologia 58642-664; Seehann G, et al. 1975. List of Fungi in Soft-Rot Tissue Tests. Institute fur Holzbiologie und Holzschutz, Bundesforschungsanstalt fur Forst - und Holzwirtshaft, Hamburg - Lohbrugge, Germany; Costa IPMW, et al. 2012. Mycotaxon 119:e26 ((http://mycotaxon.com/resources/checklists/costa_v119_checklist.pdf)); Bills GF, et al. 2013. Current Opinion in Mi…
ASV 717					Penicillium virgatum	Penicillium	0		0		0	0	0	0	0	0		0	0	0	0	0	0	0.211789	0	0	0		3		Dung 3-Wood 3	Microfungus					Duncan CG, Eslyn WE. 1966. Mycologia 58642-664; Seehann G, et al. 1975. List of Fungi in Soft-Rot Tissue Tests. Institute fur Holzbiologie und Holzschutz, Bundesforschungsanstalt fur Forst - und Holzwirtshaft, Hamburg - Lohbrugge, Germany; Costa IPMW, et al. 2012. Mycotaxon 119:e26 ((http://mycotaxon.com/resources/checklists/costa_v119_checklist.pdf)); Bills GF, et al. 2013. Current Opinion in Mi…
ASV 905			Herpotrichiellaceae	Coniosporium	Coniosporium apollinis	Herpotrichiellaceae	0		0		0.00648508	0	0	0	0	0		0	0	0	0	0	0	0.145328	0	0	0	1	3		Animal Pathogen-Fungal Parasite	Facultative Yeast-Microfungus					Cannon PF, Kirk PM. 2007. Fungal Families of the World. CAB International, Cambridge (ISBN: 978-0851998275)
ASV 1046			Mastodiaceae	Mastodia	Mastodia tessellata	Mastodia	0		0		0	0	0	0	0	0		0	0	0	0	0	0	0.122288	0	0	0			2	Lichenized	Thallus					Esslinger TL. 2014. North Dakota State University ((http://www.ndsu.edu/pubweb/~esslinge/chcklst/chcklst7.htm))
ASV 1404			Trichomeriaceae	Knufia	Knufia petricola	Knufia	0		0		0.116732	0	0	0	0	0		0	0	0	0	0	0	0	0	0	0	1	3		Animal Pathogen-Plant Pathogen-Soil 3	Microfungus					Li DM, et al. 2008. Studies in Mycology 61:131-136 ((https://doi.org/10.3114/sim.2008.61.13)); Crous PW, et al. 2013. Persoonia 31188-296; Irinyi L, et al. 2015. Medical Mycology 53:313-337 ((https://doi.org/10.1093/mmy/myv008))((https://doi.org/10.1093/mmy/myv008))
ASV 57		Leotiomycetes	Dermateaceae	Coleophoma	Coleophoma sp.	Coleophoma	0		0.00231479		0	0	0	0	0	0		0.00383951	0.852056	0.19154	4.47637	0	0	0	0	0	0		3								Tedersoo L, et al. 2014. Science 346:e1256688 ((https://doi.org/10.1126/science.1256688))
ASV 93							0		0		0	0	0	0	0	0		0.00383951	0.584078	0.661549	1.97542	0	0	0	0	0	0		3								Tedersoo L, et al. 2014. Science 346:e1256688 ((https://doi.org/10.1126/science.1256688))
ASV 681							0		0		0	0	0	0	0	0		0	0	0	0	0.0251624	0	0	0.207833	0	0		3								Tedersoo L, et al. 2014. Science 346:e1256688 ((https://doi.org/10.1126/science.1256688))
ASV 1062							0		0		0	0	0	0	0	0		0	0	0.198907	0	0	0	0	0	0	0		3								Tedersoo L, et al. 2014. Science 346:e1256688 ((https://doi.org/10.1126/science.1256688))
ASV 446			Gelatinodiscaceae	Neobulgaria	Neobulgaria sp.	Neobulgaria	0		0		0	0	0	0	0	0.0901635		0.000767902	0.25288	0	0.095056	0	0	0	0	0	0.0108418		3								Tedersoo L, et al. 2014. Science 346:e1256688 ((https://doi.org/10.1126/science.1256688))
ASV 118			Helotiaceae	Collophora	Collophora sp.	Collophora	0		0		0	0	0	0	0	0		0	0.0245332	0	0	0.924485	1.34302	0	0	0	0	1			Plant Pathogen	Microfungus					Damm U, et al. 2010. Persoonia 24:60-80 ((http://doi.org/10.3767/003158510X500705)); Tedersoo L, et al. 2014. Science 346:e1256688 ((https://doi.org/10.1126/science.1256688))
ASV 856				Helicodendron	Helicodendron sp.	Helicodendron	0		0		0	0	0	0	0	0.178388		0	0	0	0	0	0	0	0	0	0		3								Tedersoo L, et al. 2014. Science 346:e1256688 ((https://doi.org/10.1126/science.1256688))
ASV 379				Tetracladium	Tetracladium ellipsoideum	Tetracladium	0		0		0	0	0	0	0	0		0.00230371	0.506704	0	0	0	0	0	0	0	0		3								Tedersoo L, et al. 2014. Science 346:e1256688 ((https://doi.org/10.1126/science.1256688))
ASV 820			Hyaloscyphaceae	Hyaloscypha	Hyaloscypha sp.	Hyaloscypha	0		0		0	0	0	0	0	0		0	0.0301947	0	0.180279	0	0	0	0	0	0		3								Tedersoo L, et al. 2014. Science 346:e1256688 ((https://doi.org/10.1126/science.1256688))
ASV 1308							0		0		0	0	0	0	0	0		0	0	0	0.110352	0	0	0	0	0	0		3								Tedersoo L, et al. 2014. Science 346:e1256688 ((https://doi.org/10.1126/science.1256688))
ASV 1036				Scolecolachnum	Scolecolachnum sp.	Scolecolachnum	0		0		0	0	0	0	0	0.13476		0	0	0	0	0	0	0	0	0	0	1			Plant Pathogen						Põlme S, et al. 2020. Fungal Diversity 105:1-16 ((https://doi.org/10.1007/s13225-020-00466-2))
ASV 1153			Leotiaceae	Alatospora	Alatospora sp.	Alatospora	0		0		0	0	0	0	0	0		0	0	0	0.131112	0	0	0	0	0	0		3								Tedersoo L, et al. 2014. Science 346:e1256688 ((https://doi.org/10.1126/science.1256688))
ASV 8			Ploettnerulaceae	Cadophora		Cadophora	0.286281		0		0	0	0	0	0	0		18.7998	0	0	0	0.126744	0	0	0	0.0437254	0			2	Endophyte	Microfungus					Tedersoo L, et al. 2010. Mycorrhiza 20:217-263 ((https://doi.org/10.1007/s00572-009-0274-x)); Newsham KK. 2011. New Phytologist 190:783-793 ((https://doi.org/10.1111/j.1469-8137.2010.03611.x)) (as DSE)
ASV 349							0		0		0	0	0	0	0	0		0.457669	0	0	0	0	0	0	0	0	0			2							Tedersoo L, et al. 2010. Mycorrhiza 20:217-263 ((https://doi.org/10.1007/s00572-009-0274-x)); Newsham KK. 2011. New Phytologist 190:783-793 ((https://doi.org/10.1111/j.1469-8137.2010.03611.x)) (as DSE)
ASV 654							0		0		0	0	0	0	0	0		0.211173	0	0	0	0	0	0	0	0	0			2							Tedersoo L, et al. 2010. Mycorrhiza 20:217-263 ((https://doi.org/10.1007/s00572-009-0274-x)); Newsham KK. 2011. New Phytologist 190:783-793 ((https://doi.org/10.1111/j.1469-8137.2010.03611.x)) (as DSE)
ASV 119			Pseudeurotiaceae	Geomyces	Geomyces sp.	Geomyces	0		0		0	0	0	0	0	0		0	0	0	0	0.672861	1.67373	0	0	0	0		3		Soil 3	Microfungus					Minnis AM, Lindner DL. 2013. Fungal Biology 117:638-649 ((https://doi.org/10.1016/j.funbio.2013.07.001)); Tedersoo L, et al. 2014. Science 346:e1256688 ((https://doi.org/10.1126/science.1256688))
ASV 1121						Pseudeurotiaceae	0		0		0	0	0	0	0	0.120218		0	0	0	0	0	0	0	0	0	0		3		Plant 3-Wood 3	Microfungus					Cannon PF, Kirk PM. 2007. Fungal Families of the World. CAB International, Cambridge (ISBN: 978-0851998275)
ASV 113				Pseudeurotium	Pseudeurotium hygrophilum	Pseudeurotium	0		0.0104165		0	0	0.00673845	0.0232319	0.0185467	2.05437		0	0.00849225	0	0.0196668	0	0	0	0	0	0.113838		3								Tedersoo L, et al. 2014. Science 346:e1256688 ((https://doi.org/10.1126/science.1256688))
ASV 205				Pseudogymnoascus	Pseudogymnoascus sp.	Pseudogymnoascus	0		0.0185183		0	0	0	0	0.00741867	0.409129		0	0.0160409	0	0.0010926	0.381164	0.189458	0	0	0.0194335	0.116007	1	3	2	Animal Pathogen-Soil 3						Minnis AM, Lindner DL. 2013. Fungal Biology 117:638-649 ((https://doi.org/10.1016/j.funbio.2013.07.001)); Tedersoo L, et al. 2014. Science 346:e1256688 ((https://doi.org/10.1126/science.1256688))
ASV 299							0		0		0	0	0	0	0.00989156	0.081438		0	0	0	0	0	0	0	0	0	0.681946	1	3	2							Minnis AM, Lindner DL. 2013. Fungal Biology 117:638-649 ((https://doi.org/10.1016/j.funbio.2013.07.001)); Tedersoo L, et al. 2014. Science 346:e1256688 ((https://doi.org/10.1126/science.1256688))
ASV 1439							0		0		0	0	0	0	0	0		0	0	0.128184	0	0	0	0	0	0	0	1	3	2							Minnis AM, Lindner DL. 2013. Fungal Biology 117:638-649 ((https://doi.org/10.1016/j.funbio.2013.07.001)); Tedersoo L, et al. 2014. Science 346:e1256688 ((https://doi.org/10.1126/science.1256688))
ASV 554			Thelebolaceae	Thelebolus	Thelebolus globosus	Thelebolus	0		0.0219905		0.00129702	0	0	0	0	0		0	0.0056615	0	0	0.0363457	0.30941	0	0	0	0		3	2	Dung 3-Endophyte	Microfungus					Bills GF, et al. 2013. Current Opinion in Microbiology 16:549-565 ((https://doi.org/10.1016/j.mib.2013.08.001)); Tedersoo L, et al. 2014. Science 346:e1256688 ((https://doi.org/10.1126/science.1256688)); David AS, et al. 2016. Microbial Ecology 71:912-926 ((https://doi.org/10.1007/s00248-015-0712-6))
ASV 151		Pezizomycetes	Pezizaceae	Iodophanus	Iodophanus carneus	Iodophanus	0		0		0	0	0	0	0	1.68596		0	0	0	0	0	0	0	0	0	0		3								Tedersoo L, et al. 2014. Science 346:e1256688 ((https://doi.org/10.1126/science.1256688))
ASV 951			Pyronemataceae	Heydenia	Heydenia alpi	Pyronemataceae	0		0		0	0	0	0	0	0		0	0	0.229848	0	0	0	0	0	0	0		3	2	Dung 3-Ectomycorrhizal-Soil 3-Wood 3	Gasteroid-Pezizoid					Cannon PF, Kirk PM. 2007. Fungal Families of the World. CAB International, Cambridge (ISBN: 978-0851998275)
ASV 157		Saccharomycetes	Debaryomycetaceae	Debaryomyces	Debaryomyces mycophilus	Debaryomyces	0		0		0	0.00942263	0	0	0	0		0	0	0	0	0.339226	0	1.14845	0	0	0		3			Yeast					Kurtzman CP, et al. (eds.) 2011. The Yeasts, a Taxonomic Study. Fifth Edition. Vols 1-3. Elsevier, San Diego (ISBN: 9780444521491)
ASV 359			Saccharomycetales_fam_Incertae_sedis	Candida	Candida parapsilosis	Candida	0		0		0	0	0	0	0.00247289	0		0	0	0	0	0.0111833	0	0.499787	0	0	0	1	3	2	Animal Pathogen-Endophyte-Endosymbiont-Epiphyte-Soil 3	Dimorphic Yeast					Manolakaki D, et al. 2010. Virulence. 1: 367-375 ((https://doi.org/10.4161/viru.1.5.12796)); Mekbib SB, et al. 2011. Tropical Plant Pathology 36:233-240 ((https://doi.org/10.1590/S1982-56762011000400004))
ASV 450			Bionectriaceae	Nectriopsis	Nectriopsis lecanodes	Bionectriaceae	0		0.00810176		0	0.00117783	0	0	0.00123645	0.0901635		0	0.332141	0	0	0	0	0	0	0	0	1	3		Algal Parasite-Bryophyte Parasite-Fungal Parasite	Microfungus					Cannon PF, Kirk PM. 2007. Fungal Families of the World. CAB International, Cambridge (ISBN: 978-0851998275)
ASV 154			Cordycipitaceae	Beauveria	Beauveria sp.	Beauveria	0		0		0	0	0	0	0	0		0.00767902	1.39839	0.176806	0	0	0	0	0	0.120245	0	1			Animal Pathogen						Tedersoo L, et al. 2014. Science 346:e1256688 ((https://doi.org/10.1126/science.1256688))
ASV 926			Ophiocordycipitaceae	Haptocillium	Haptocillium sp.	Haptocillium	0		0		0	0	0	0.198083	0	0		0	0	0	0	0	0	0	0	0	0	1			Animal Pathogen						Tedersoo L, et al. 2014. Science 346:e1256688 ((https://doi.org/10.1126/science.1256688))
ASV 648			Stachybotryaceae	Alfaria	Alfaria sp.	Alfaria	0		0		0	0	0	0	0	0		0	0	0	0	0	0	0.248121	0	0	0		3		Soil 3	Microfungus					Lombard L, et al. 2016. Persoonia 36:156-246 ((https://doi.org/10.3767/003158516X691582))
ASV 171	Basidiomycota	Agaricomycetes	Amylocorticiaceae	Amylocorticiellum	Amylocorticiellum molle	Amylocorticiellum	0		0		0	0	0	0	0	1.41547		0	0	0	0	0	0	0	0	0	0		3			Corticioid					Tedersoo L, et al. 2014. Science 346:e1256688 ((https://doi.org/10.1126/science.1256688))
ASV 201							0		0		0	0	0	0	0	1.15467		0	0	0	0	0	0	0	0	0	0		3								Tedersoo L, et al. 2014. Science 346:e1256688 ((https://doi.org/10.1126/science.1256688))
ASV 767			Meruliaceae	Scopuloides	Scopuloides hydnoides	Scopuloides	0		0		0	0	0	0	0	0		0	0	0	0	0	0	0.191408	0	0	0		3			Corticioid					Tedersoo L, et al. 2014. Science 346:e1256688 ((https://doi.org/10.1126/science.1256688))
ASV 557			Phanerochaetaceae	Hyphodermella	Hyphodermella rosae	Hyphodermella	0		0		0	0	0	0	0	0		0	0	0	0	0	0	0.302176	0	0	0		3								Tedersoo L, et al. 2014. Science 346:e1256688 ((https://doi.org/10.1126/science.1256688))
ASV 938			Polyporaceae	Coriolopsis	Coriolopsis gallica	Coriolopsis	0		0		0	0	0	0	0	0		0	0	0	0	0	0	0.140897	0	0	0		3		Wood 3	Polyporoid					Gilbertson RL, Ryvarden L. 1987-1987. North American Polypores. Fungiflora, Oslo (ISBN: 978-0945345060)
ASV 635			Rickenellaceae	Sidera	Sidera vulgaris	Sidera	0		0		0	0	0	0.0036682	0	0		0	0	0.419914	0	0	0	0	0	0	0		3								Tedersoo L, et al. 2014. Science 346:e1256688 ((https://doi.org/10.1126/science.1256688))
ASV 1150		Agaricostilbomycetes	Agaricostilbaceae	Pseudobensingtonia	Pseudobensingtonia sp.	Agaricostilbaceae	0		0		0	0	0	0.0073364	0	0		0	0	0.167966	0	0	0	0	0	0	0		3								Cannon PF, Kirk PM. 2007. Fungal Families of the World. CAB International, Cambridge (ISBN: 978-0851998275)
ASV 507		Malasseziomycetes	Malasseziaceae	Malassezia	Malassezia globosa	Malassezia	0		0		0	0.0082448	0	0	0	0		0	0	0	0	0	0	0.169254	0.16145	0	0	1	3		Animal Pathogen	Facultative Yeast					Kurtzman CP, et al. (eds.) 2011. The Yeasts, a Taxonomic Study. Fifth Edition. Vols 1-3. Elsevier, San Diego (ISBN: 9780444521491); Findley K, et al. 2013. Nature 498:367-370 ((https://doi.org/10.1038/nature12171))
ASV 1363							0		0		0	0	0	0	0	0		0	0	0.139971	0	0	0	0	0	0	0	1	3								Kurtzman CP, et al. (eds.) 2011. The Yeasts, a Taxonomic Study. Fifth Edition. Vols 1-3. Elsevier, San Diego (ISBN: 9780444521491); Findley K, et al. 2013. Nature 498:367-370 ((https://doi.org/10.1038/nature12171))
ASV 31					Malassezia restricta	Malassezia	0.0101638		0.0104165		0	0.0435797	0	0	0.00494578	0		7.08159	0.0056615	0.327091	0	0.0512567	0.00560526	0.251666	0.351444	0	0	1	3		Animal Pathogen	Facultative Yeast					Kurtzman CP, et al. (eds.) 2011. The Yeasts, a Taxonomic Study. Fifth Edition. Vols 1-3. Elsevier, San Diego (ISBN: 9780444521491); Findley K, et al. 2013. Nature 498:367-370 ((https://doi.org/10.1038/nature12171))
ASV 295							0		0		0	0	0	0	0	0		0.561336	0	0	0	0	0	0	0	0	0	1	3								Kurtzman CP, et al. (eds.) 2011. The Yeasts, a Taxonomic Study. Fifth Edition. Vols 1-3. Elsevier, San Diego (ISBN: 9780444521491); Findley K, et al. 2013. Nature 498:367-370 ((https://doi.org/10.1038/nature12171))
ASV 433							0		0		0	0	0	0	0	0		0.36245	0	0	0	0	0	0	0	0	0	1	3								Kurtzman CP, et al. (eds.) 2011. The Yeasts, a Taxonomic Study. Fifth Edition. Vols 1-3. Elsevier, San Diego (ISBN: 9780444521491); Findley K, et al. 2013. Nature 498:367-370 ((https://doi.org/10.1038/nature12171))
ASV 638							0		0		0	0	0	0	0	0		0	0	0	0	0	0	0	0.256001	0	0	1	3								Kurtzman CP, et al. (eds.) 2011. The Yeasts, a Taxonomic Study. Fifth Edition. Vols 1-3. Elsevier, San Diego (ISBN: 9780444521491); Findley K, et al. 2013. Nature 498:367-370 ((https://doi.org/10.1038/nature12171))
ASV 884							0		0		0	0	0	0	0	0		0.135151	0	0	0	0	0	0	0	0	0	1	3								Kurtzman CP, et al. (eds.) 2011. The Yeasts, a Taxonomic Study. Fifth Edition. Vols 1-3. Elsevier, San Diego (ISBN: 9780444521491); Findley K, et al. 2013. Nature 498:367-370 ((https://doi.org/10.1038/nature12171))
ASV 1274							0		0		0	0	0	0	0	0		0	0	0.154705	0	0	0	0	0	0	0	1	3								Kurtzman CP, et al. (eds.) 2011. The Yeasts, a Taxonomic Study. Fifth Edition. Vols 1-3. Elsevier, San Diego (ISBN: 9780444521491); Findley K, et al. 2013. Nature 498:367-370 ((https://doi.org/10.1038/nature12171))
ASV 562		Microbotryomycetes	Leucosporidiaceae	Leucosporidium	Leucosporidium fragarium	Leucosporidium	0		0		0	0	0	0	0	0		0	0	0	0	0.315928	0	0	0	0	0		3		Soil 3	Yeast					Barnett JA, Buhagiar RWM. 1971. Journal of General Microbiology 67:233-238 ((https://doi.org/10.1099/00221287-67-2-233)); Golubev WI. 1998. Mikologiya i Fitopatologiya 32:8-13 ((https://www.binran.ru/files/journals/MiF/MiF_1998_32_3.pdf))
ASV 382					Leucosporidium golubevii	Leucosporidium	0		0		0	0	0	0	0	0		0	0	0	0	0.501384	0	0	0	0	0		3		Soil 3	Yeast					Barnett JA, Buhagiar RWM. 1971. Journal of General Microbiology 67:233-238 ((https://doi.org/10.1099/00221287-67-2-233)); Golubev WI. 1998. Mikologiya i Fitopatologiya 32:8-13 ((https://www.binran.ru/files/journals/MiF/MiF_1998_32_3.pdf))
ASV 429					Leucosporidium krtinense	Leucosporidium	0		0.554392		0	0	0	0	0	0		0	0	0	0	0	0	0	0	0	0		3		Soil 3	Yeast					Barnett JA, Buhagiar RWM. 1971. Journal of General Microbiology 67:233-238 ((https://doi.org/10.1099/00221287-67-2-233)); Golubev WI. 1998. Mikologiya i Fitopatologiya 32:8-13 ((https://www.binran.ru/files/journals/MiF/MiF_1998_32_3.pdf))
ASV 826							0		0		0	0	0	0	0	0		0	0	0	0.214149	0	0	0	0	0	0		3								Barnett JA, Buhagiar RWM. 1971. Journal of General Microbiology 67:233-238 ((https://doi.org/10.1099/00221287-67-2-233)); Golubev WI. 1998. Mikologiya i Fitopatologiya 32:8-13 ((https://www.binran.ru/files/journals/MiF/MiF_1998_32_3.pdf))
ASV 614					Leucosporidium sp.	Leucosporidium	0		0		0	0	0	0	0	0		0	0	0	0	0	0	0.265844	0	0	0		3		Soil 3	Yeast					Barnett JA, Buhagiar RWM. 1971. Journal of General Microbiology 67:233-238 ((https://doi.org/10.1099/00221287-67-2-233)); Golubev WI. 1998. Mikologiya i Fitopatologiya 32:8-13 ((https://www.binran.ru/files/journals/MiF/MiF_1998_32_3.pdf))
ASV 859							0		0		0	0	0	0	0	0		0	0	0.228374	0.0305927	0	0	0	0	0	0		3								Barnett JA, Buhagiar RWM. 1971. Journal of General Microbiology 67:233-238 ((https://doi.org/10.1099/00221287-67-2-233)); Golubev WI. 1998. Mikologiya i Fitopatologiya 32:8-13 ((https://www.binran.ru/files/journals/MiF/MiF_1998_32_3.pdf))
ASV 888							0		0		0	0	0	0	0	0		0	0.0056615	0.247528	0	0	0	0	0	0	0		3								Barnett JA, Buhagiar RWM. 1971. Journal of General Microbiology 67:233-238 ((https://doi.org/10.1099/00221287-67-2-233)); Golubev WI. 1998. Mikologiya i Fitopatologiya 32:8-13 ((https://www.binran.ru/files/journals/MiF/MiF_1998_32_3.pdf))
ASV 925							0		0		0	0	0	0	0	0		0	0	0	0.178093	0	0	0	0	0	0		3								Barnett JA, Buhagiar RWM. 1971. Journal of General Microbiology 67:233-238 ((https://doi.org/10.1099/00221287-67-2-233)); Golubev WI. 1998. Mikologiya i Fitopatologiya 32:8-13 ((https://www.binran.ru/files/journals/MiF/MiF_1998_32_3.pdf))
ASV 514						Leucosporidium	0		0.429393		0	0	0	0	0	0		0	0	0	0	0	0	0	0	0	0		3		Soil 3	Yeast					Barnett JA, Buhagiar RWM. 1971. Journal of General Microbiology 67:233-238 ((https://doi.org/10.1099/00221287-67-2-233)); Golubev WI. 1998. Mikologiya i Fitopatologiya 32:8-13 ((https://www.binran.ru/files/journals/MiF/MiF_1998_32_3.pdf))
ASV 853							0		0		0	0	0	0	0	0		0	0	0	0.203223	0	0	0	0	0	0		3								Barnett JA, Buhagiar RWM. 1971. Journal of General Microbiology 67:233-238 ((https://doi.org/10.1099/00221287-67-2-233)); Golubev WI. 1998. Mikologiya i Fitopatologiya 32:8-13 ((https://www.binran.ru/files/journals/MiF/MiF_1998_32_3.pdf))
ASV 1004							0		0		0	0	0	0	0	0		0	0	0.0530418	0.120186	0	0	0	0	0	0		3								Barnett JA, Buhagiar RWM. 1971. Journal of General Microbiology 67:233-238 ((https://doi.org/10.1099/00221287-67-2-233)); Golubev WI. 1998. Mikologiya i Fitopatologiya 32:8-13 ((https://www.binran.ru/files/journals/MiF/MiF_1998_32_3.pdf))
ASV 1064							0		0		0	0	0	0	0	0.129913		0	0	0	0	0	0	0	0	0	0		3								Barnett JA, Buhagiar RWM. 1971. Journal of General Microbiology 67:233-238 ((https://doi.org/10.1099/00221287-67-2-233)); Golubev WI. 1998. Mikologiya i Fitopatologiya 32:8-13 ((https://www.binran.ru/files/journals/MiF/MiF_1998_32_3.pdf))
ASV 1208							0		0.129628		0	0	0	0	0	0		0	0	0	0	0	0	0	0	0	0		3								Barnett JA, Buhagiar RWM. 1971. Journal of General Microbiology 67:233-238 ((https://doi.org/10.1099/00221287-67-2-233)); Golubev WI. 1998. Mikologiya i Fitopatologiya 32:8-13 ((https://www.binran.ru/files/journals/MiF/MiF_1998_32_3.pdf))
ASV 249		Tremellomycetes	Cryptococcaceae	Cryptococcus	Cryptococcus watticus	Cryptococcus	0		0		0	0	0	0	0	0		0	0	0	0	0.817312	0.0358736	0	0	0	0	1	3	2	Animal Pathogen-Endophyte-Epiphyte	Dimorphic Yeast					Andrews JH, et al. 1983. Phytopathology 73:228-234 ((https://doi.org/10.1094/Phyto-73-228)); Kurtzman CP, et al. (eds.) 2011. The Yeasts, a Taxonomic Study. Fifth Edition. Vols 1-3. Elsevier, San Diego (ISBN: 9780444521491)
ASV 1189						Cryptococcus	0		0		0	0	0	0	0	0		0	0	0	0	0.107173	0	0	0	0	0	1	3	2							Andrews JH, et al. 1983. Phytopathology 73:228-234 ((https://doi.org/10.1094/Phyto-73-228)); Kurtzman CP, et al. (eds.) 2011. The Yeasts, a Taxonomic Study. Fifth Edition. Vols 1-3. Elsevier, San Diego (ISBN: 9780444521491)
ASV 652			Cystofilobasidiaceae	Cystofilobasidium	Cystofilobasidium infirmominiatum	Cystofilobasidium	0		0		0	0	0	0	0	0		0	0	0	0	0.00838746	0	0.236601	0	0	0		3		Leaf 3	Yeast					Oberwinkler F, et al. 1983. Systematic and Applied Microbiology 41:14-122 ((https://doi.org/10.1016/S0723-2020((83))80039-3))
ASV 174			Mrakiaceae	Mrakia	Mrakia frigida	Mrakia	0		0		0	0	0	0	0	0		0	0	0	0	1.32988	0.0112105	0	0	0	0		3		Soil 3	Yeast					Jones EBG, Slooff WC. 1966. Antonie van Leeuwenhoek 32:223-228 ((https://doi.org/10.1007/BF02097464)); Xin M-X, Zhou P-J. 2007. Journal of Zhejiang University SCIENCE B. 8:260-265 ((https://doi.org/10.1631/jzus.2007.B0260))
ASV 504			Trichosporonaceae	Cutaneotrichosporon	Cutaneotrichosporon mucoides	Cutaneotrichosporon	0		0		0	0	0	0	0	0		0	0	0	0	0.0139791	0	0.325216	0	0	0	1			Animal Pathogen	Yeast					Nath R, et al. 2018. Mycopathologia 183:585-590 ((https://doi.org/10.1007/s11046-017-0231-8))
ASV 1461	Chytridiomycota	Chytridiomycetes	Chytriomycetaceae	Entophlyctis	Entophlyctis sp.	Entophlyctis	0		0		0	0	0	0	0	0		0	0	0	0	0	0	0	0	0.103241	0		3								Tedersoo L, et al. 2014. Science 346:e1256688 ((https://doi.org/10.1126/science.1256688))
ASV 24		Rhizophydiomycetes	Alphamycetaceae	Betamyces	Betamyces sp.	Betamyces	0		0		0	0	0	0	0	12.8953		0	0	0	0	0	0	0	0	0	0		3		Plant Pathogen	Microfungus					Letcher PM, et al. 2012. Nova Hedwigia 94:9-29 ((https://doi.org/10.1127/0029-5035/2012/0094-0009))
ASV 127							0		0		0	0	0	0	0	2.05243		0	0	0	0	0	0	0	0	0	0	1	3								Letcher PM, et al. 2012. Nova Hedwigia 94:9-29 ((https://doi.org/10.1127/0029-5035/2012/0094-0009))
ASV 130							0		0		0	0	0	0	0	0		0	0	0	0	0	0	0	0	0	2.29195	1	3								Letcher PM, et al. 2012. Nova Hedwigia 94:9-29 ((https://doi.org/10.1127/0029-5035/2012/0094-0009))
ASV 243							0		0		0	0	0	0	0	0		0	0.0301947	0	0	0	0	0	0	0.0291503	0.969253	1	3								Letcher PM, et al. 2012. Nova Hedwigia 94:9-29 ((https://doi.org/10.1127/0029-5035/2012/0094-0009))
ASV 259							0		0		0	0	0	0	0	0		0	0	0	0	0	0	0	0	0.0303649	0.922633	1	3								Letcher PM, et al. 2012. Nova Hedwigia 94:9-29 ((https://doi.org/10.1127/0029-5035/2012/0094-0009))
ASV 358							0.591195		0		0.0285344	0.0647806	0.171157	0.0220092	0.011128	0		0	0	0	0	0	0	0	0	0	0	1	3								Letcher PM, et al. 2012. Nova Hedwigia 94:9-29 ((https://doi.org/10.1127/0029-5035/2012/0094-0009))
ASV 403							0		0		0	0	0	0	0	0.496384		0	0	0	0	0	0	0	0	0	0	1	3								Letcher PM, et al. 2012. Nova Hedwigia 94:9-29 ((https://doi.org/10.1127/0029-5035/2012/0094-0009))
ASV 442							0		0		0	0	0	0	0	0		0	0.434992	0	0	0	0	0	0	0	0	1	3								Letcher PM, et al. 2012. Nova Hedwigia 94:9-29 ((https://doi.org/10.1127/0029-5035/2012/0094-0009))
ASV 469							0.0220216		0.0173609		0	0	0.525599	0	0.0136009	0		0	0	0	0	0	0	0	0	0	0	1	3								Letcher PM, et al. 2012. Nova Hedwigia 94:9-29 ((https://doi.org/10.1127/0029-5035/2012/0094-0009))
ASV 481							0		0		0	0	0	0.506211	0	0		0	0	0	0	0	0	0	0	0	0	1	3								Letcher PM, et al. 2012. Nova Hedwigia 94:9-29 ((https://doi.org/10.1127/0029-5035/2012/0094-0009))
ASV 511							0		0		0	0	0	0	0	0		0	0.3529	0	0	0	0	0	0	0	0	1	3								Letcher PM, et al. 2012. Nova Hedwigia 94:9-29 ((https://doi.org/10.1127/0029-5035/2012/0094-0009))
ASV 519							0		0		0	0	0	0	0	0		0	0.345351	0	0	0	0	0	0	0	0	1	3								Letcher PM, et al. 2012. Nova Hedwigia 94:9-29 ((https://doi.org/10.1127/0029-5035/2012/0094-0009))
ASV 583							0		0		0	0	0	0	0	0		0	0	0	0.351816	0	0	0	0	0	0	1	3								Letcher PM, et al. 2012. Nova Hedwigia 94:9-29 ((https://doi.org/10.1127/0029-5035/2012/0094-0009))
ASV 618							0		0		0	0	0	0	0	0.287941		0	0	0	0	0	0	0	0	0	0	1	3								Letcher PM, et al. 2012. Nova Hedwigia 94:9-29 ((https://doi.org/10.1127/0029-5035/2012/0094-0009))
ASV 658							0		0		0	0	0	0	0	0		0	0	0.193013	0.156241	0	0	0	0	0	0	1	3								Letcher PM, et al. 2012. Nova Hedwigia 94:9-29 ((https://doi.org/10.1127/0029-5035/2012/0094-0009))
ASV 771							0		0		0	0	0	0	0	0.206503		0	0	0	0	0	0	0	0	0	0	1	3								Letcher PM, et al. 2012. Nova Hedwigia 94:9-29 ((https://doi.org/10.1127/0029-5035/2012/0094-0009))
ASV 852							0		0		0	0	0	0	0	0.180327		0	0	0	0	0	0	0	0	0	0	1	3								Letcher PM, et al. 2012. Nova Hedwigia 94:9-29 ((https://doi.org/10.1127/0029-5035/2012/0094-0009))
ASV 936							0		0.0115739		0.0077821	0.0471131	0.115901	0	0	0.0164815		0	0	0	0	0	0	0	0	0	0	1	3								Letcher PM, et al. 2012. Nova Hedwigia 94:9-29 ((https://doi.org/10.1127/0029-5035/2012/0094-0009))
ASV 1038							0		0		0	0	0	0	0	0		0	0.131158	0	0	0	0	0	0	0	0	1	3								Letcher PM, et al. 2012. Nova Hedwigia 94:9-29 ((https://doi.org/10.1127/0029-5035/2012/0094-0009))
ASV 1059							0		0		0	0	0	0	0	0.130882		0	0	0	0	0	0	0	0	0	0	1	3								Letcher PM, et al. 2012. Nova Hedwigia 94:9-29 ((https://doi.org/10.1127/0029-5035/2012/0094-0009))
ASV 1147							0		0		0	0	0	0	0	0.117309		0	0	0	0	0	0	0	0	0	0	1	3								Letcher PM, et al. 2012. Nova Hedwigia 94:9-29 ((https://doi.org/10.1127/0029-5035/2012/0094-0009))
ASV 1180							0		0		0	0	0	0	0.143428	0		0	0	0	0	0	0	0	0	0	0	1	3								Letcher PM, et al. 2012. Nova Hedwigia 94:9-29 ((https://doi.org/10.1127/0029-5035/2012/0094-0009))
ASV 1231							0		0		0	0	0	0	0	0		0	0	0.162072	0	0	0	0	0	0	0	1	3								Letcher PM, et al. 2012. Nova Hedwigia 94:9-29 ((https://doi.org/10.1127/0029-5035/2012/0094-0009))
ASV 1492							0		0		0	0	0	0	0.101389	0		0	0	0	0	0	0	0	0	0	0	1	3								Letcher PM, et al. 2012. Nova Hedwigia 94:9-29 ((https://doi.org/10.1127/0029-5035/2012/0094-0009))
ASV 1496							0		0		0	0	0	0	0	0		0	0	0.120817	0	0	0	0	0	0	0	1	3								Letcher PM, et al. 2012. Nova Hedwigia 94:9-29 ((https://doi.org/10.1127/0029-5035/2012/0094-0009))
ASV 586	Mortierellomycota	Mortierellomycetes	Mortierellaceae	Entomortierella	Entomortierella parvispora	Mortierellaceae	0		0		0	0	0	0	0	0		0	0	0	0	0.14911	0.179368	0	0	0	0		3	2	Endophyte-Litter 3-Soil 3	Microfungus					Cannon PF, Kirk PM. 2007. Fungal Families of the World. CAB International, Cambridge (ISBN: 978-0851998275); Purahong W, et al. 2016. Molecular Ecology 25:4059-4074 ((https://doi.org/10.1111/mec.13739))
ASV 182				Mortierella	Mortierella antarctica	Mortierella	0		0.0567123		0	0	0	0	0	0.607876		0	0.0509535	0	0	0	0	0	0	0.00728757	0.69062		3	2	Endophyte-Litter 3-Soil 3	Microfungus					Cannon PF, Kirk PM. 2007. Fungal Families of the World. CAB International, Cambridge (ISBN: 978-0851998275); Tedersoo L, et al. 2014. Science 346:e1256688 ((https://doi.org/10.1126/science.1256688)); Purahong W, et al. 2016. Molecular Ecology 25:4059-4074 ((https://doi.org/10.1111/mec.13739))
ASV 445							0		0		0	0	0	0	0	0		0	0	0	0	0.209687	0.263447	0	0	0	0		3	2							Cannon PF, Kirk PM. 2007. Fungal Families of the World. CAB International, Cambridge (ISBN: 978-0851998275); Tedersoo L, et al. 2014. Science 346:e1256688 ((https://doi.org/10.1126/science.1256688)); Purahong W, et al. 2016. Molecular Ecology 25:4059-4074 ((https://doi.org/10.1111/mec.13739))
ASV 807						Mortierella	0		0		0	0	0	0	0	0		0	0	0	0	0.18732	0	0	0	0	0		3	2	Endophyte-Litter 3-Soil 3	Microfungus					Cannon PF, Kirk PM. 2007. Fungal Families of the World. CAB International, Cambridge (ISBN: 978-0851998275); Tedersoo L, et al. 2014. Science 346:e1256688 ((https://doi.org/10.1126/science.1256688)); Purahong W, et al. 2016. Molecular Ecology 25:4059-4074 ((https://doi.org/10.1111/mec.13739))
																												51	94	20	165
